# Supplementary material for: The Effect of Hygiene-Based Lymphedema Management in Lymphatic Filariasis-Endemic Areas: A Systematic Review and Meta-analysis
Source: PLoS Negl Trop Dis. 2015 Oct 23;9(10):e0004171. doi: 10.1371/journal.pntd.0004171 (PMC4619803; doi:10.1371/journal.pntd.0004171)
Supplement: S3 Text — (XLSX) [file pntd.0004171.s003.xlsx]

## Sheet: Study Grading
		MORBIDITY ASSESSMENT				MORBIDITY MANAGEMENT				STUDY DESIGN
		Research team clearly defined how lymphedema patients were identified (e.g. recruited from LF care facility)	Lymphedema staged using standard criteria, which were specified	Morbidity outcomes assessed directly by research team (e.g. leg volume measured, ADLA episodes observed)	Subjects monitored and morbidity assessed prospectively (e.g. research team visited homes of patients monthly)	Hygiene component clearly described	Hygiene specifically emphasized as key component of intervention	Research team ensured patients had materials needed for hygiene (e.g. checked presence of, or provided soap, water, wash basins)	Research team attempted to verify compliance with recommended interventions (e.g., through home visits, check-ups, educational refreshers, etc.)	Control group(s) present	Analysis attempted to control for possible confounders
ADLA incidence meta-analysis	GRADE score
Addiss DG, Michel MC, Michelus A, Radday J, Billhimer W, et al. (2011) Evaluation of antibacterial soap in the management of lymphoedema in Leogane, Haiti. Trans R Soc Trop Med Hyg 105: 58-60.	9	1	1	0	1	1	1	1	1	1	1
Addiss, D. G., Louis-Charles, J., Roberts, J., Leconte, F., Wendt, J. M., Milord, M. D., . . . Dreyer, G. (2010). Feasibility and effectiveness of basic lymphedema management in Leogane, Haiti, an area endemic for bancroftian filariasis. [Research Support, Non-U.S. Gov't Research Support, U.S. Gov't, P.H.S.]. PLoS Negl Trop Dis, 4(4), e668. doi: 10.1371/journal.pntd.0000668	9	1	1	1	1	1	1	1	1	0	1
Joseph A, Mony P, Prasad M, John S, Srikanth, et al. (2004) The efficacies of affected-limb care with penicillin diethylcarbamazine, the combination of both drugs or antibiotic ointment, in the prevention of acute adenolymphangitis during bancroftian filariasis. Ann Trop Med Parasitol 98: 685-696.	10	1	1	1	1	1	1	1	1	1	1
Shenoy, R. K., Kumaraswami, V., Suma, T. K., Rajan, K., & Radhakuttyamma, G. (1999). A double-blind, placebo-controlled study of the efficacy of oral penicillin, diethylcarbamazine or local treatment of the affected limb in preventing acute adenolymphangitis in lymphoedema caused by brugian filariasis. [Clinical Trial Comparative Study Randomized Controlled Trial Research Support, Non-U.S. Gov't]…	9	1	1	1	1	1	1	1	1	1	0
El-Nahas H, El-Shazly A, Abulhassan M, Nabih N, Mousa N (2011) Impact of basic lymphedema management and antifilarial treatment on acute dermatolymphangioadenitis episodes and filarial antigenaemia. J Glob Infect Dis 3: 227-232.	5	1	1	1	1	0	0	0	0	1	0
Kerketta AS, Babu BV, Rath K, Jangid PK, Nayak AN, et al. (2005) A randomized clinical trial to compare the efficacy of three treatment regimens along with footcare in the morbidity management of filarial lymphoedema. Trop Med Int Health 10: 698-705.	9	1	1	1	1	1	1	1	1	1	0
Shenoy RK, Suma TK, Rajan K, Kumaraswami V (1998) Prevention of acute adenolymphangitis in brugian filariasis: comparison of the efficacy of ivermectin and diethylcarbamazine, each combined with local treatment of the affected limb. Annals of Tropical Medicine and Parasitology 92: 587-594.	7	1	1	1	1	1	1	1	0	0	0
Mues, K. E., Deming, M., et al. (2014) Impact of a Community-Based Lymphedema Management Program on Episodes of Acute Adenolymphangitis (ADLA) and Lymphedema Progression - Odisha State, India. PLOS NTD (upcoming)	7	1	1	0	1	1	1	1	1	0	0
Change in % of patients reporting at least 1 acute attack meta-analysis
Akogun, O. B., & Badaki, J. A. (2011). Management of adenolymphangitis and lymphoedema due to lymphatic filariasis in resource-limited North-eastern Nigeria. [Research Support, Non-U.S. Gov't]. Acta Trop, 120 Suppl 1, S69-75. doi: 10.1016/j.actatropica.2010.10.006	7	1	1	0	1	1	1	1	1	0	0
Brantus P (2009) Ten years of managing the clinical manifestations and disabilities of lymphatic filariasis. Ann Trop Med Parasitol 103 Suppl 1: S5-10.	3	0	0	0	1	1	1	0	0	0	0
Jullien, P., Some, J. D., Brantus, P., Bougma, R. W., Bamba, I., & Kyelem, D. (2011). Efficacy of home-based lymphoedema management in reducing acute attacks in subjects with lymphatic filariasis in Burkina Faso. Acta Trop, 120, S55-S61. doi: DOI 10.1016/j.actatropica.2011.03.007	5	1	1	0	0	1	1	0	0	0	1
Narahari SR, Bose KS, Aggithaya MG, Swamy GK, Ryan TJ, et al. (2013) Community level morbidity control of lymphoedema using self care and integrative treatment in two lymphatic filariasis endemic districts of South India: a non randomized interventional study. Trans R Soc Trop Med Hyg 107: 566-577.	6	1	1	0	0	1	1	1	1	0	0
Narahari SR, Ryan TJ, Mahadevan PE, Bose KS, Prasanna KS (2007) Integrated management of filarial lymphedema for rural communities. Lymphology 40: 3-13.	5	0	1	0	1	1	1	0	1	0	0
Suma, T. K., Shenoy, R. K., & Kumaraswami, V. (2002). Efficacy and sustainability of a footcare programme in preventing acute attacks of adenolymphangitis in Brugian filariasis. [Evaluation Studies Research Support, Non-U.S. Gov't]. Trop Med Int Health, 7(9), 763-766.	4	1	1	0	0	1	1	0	0	0	0
Weekly Epidemiologic Report, WHO	3	0	0	0	1	1	1	0	0	0	0
Wijesinghe, R. S., Wickremasinghe, A. R., Ekanayake, S., & Perera, M. S. (2007). Efficacy of a limb-care regime in preventing acute adenolymphangitis in patients with lymphoedema caused by bancroftian filariasis, in Colombo, Sri Lanka. [Multicenter Study]. Ann Trop Med Parasitol, 101(6), 487-497. doi: 10.1179/136485907X193806	5	1	1	0	0	1	1	1	0	0	0

## Sheet: Sheet2
Morbidity Assessment
Research team clearly defined how lymphedema patients were identified (e.g. recruited from LF care facility)
Lymphedema staged using standard criteria, which were specified
Morbidity outcomes assessed directly by research team (e.g. leg volume measured, ADLA episodes observed)
Subjects monitored and morbidity assessed prospectively (e.g. research team visited homes of patients monthly)
Morbidity Management
Hygiene component clearly described
Hygiene specifically emphasized as key component of intervention
Research team ensured patients had materials needed for hygiene (e.g. checked presence of, or provided soap, water, wash basins)
Research team attempted to verify compliance with recommended interventions (e.g., through home visits, educational refreshers, etc.)
Study Design
Control group(s) present
Analysis attempted to control for possible confounders
