# Supplementary material for: The Effect of Hygiene-Based Lymphedema Management in Lymphatic Filariasis-Endemic Areas: A Systematic Review and Meta-analysis
Source: PLoS Negl Trop Dis. 2015 Oct 23;9(10):e0004171. doi: 10.1371/journal.pntd.0004171 (PMC4619803; doi:10.1371/journal.pntd.0004171)
Supplement: S4 Text — (XLSX) [file pntd.0004171.s004.xlsx]

## Sheet: Funnel Plots Publication Bias
ADLA IRR meta-analysis
Reference	IRR	Sample Size
Addiss DG, Michel MC, Michelus A, Radday J, Billhimer W, et al. (2011) Evaluation of antibacterial soap in the management of lymphoedema in Leogane, Haiti. Trans R Soc Trop Med Hyg 105: 58-60.	0.363636	197
Addiss, D. G., Louis-Charles, J., Roberts, J., Leconte, F., Wendt, J. M., Milord, M. D., . . . Dreyer, G. (2010). Feasibility and effectiveness of basic lymphedema management in Leogane, Haiti, an area endemic for bancroftian filariasis. [Research Support, Non-U.S. Gov't Research Support, U.S. Gov't, P.H.S.]. PLoS Negl Trop Dis, 4(4), e668. doi: 10.1371/journal.pntd.0000668	0.307692	175
Shenoy, R. K., Kumaraswami, V., Suma, T. K., Rajan, K., & Radhakuttyamma, G. (1999). A double-blind, placebo-controlled study of the efficacy of oral penicillin, diethylcarbamazine or local treatment of the affected limb in preventing acute adenolymphangitis in lymphoedema caused by brugian filariasis. [Clinical Trial Comparative Study Randomized Controlled Trial Research Support, Non-U.S. Gov't]…	0.222222	30
Joseph A, Mony P, Prasad M, John S, Srikanth, et al. (2004) The efficacies of affected-limb care with penicillin diethylcarbamazine, the combination of both drugs or antibiotic ointment, in the prevention of acute adenolymphangitis during bancroftian filariasis. Ann Trop Med Parasitol 98: 685-696.	0.1673	30
El-Nahas H, El-Shazly A, Abulhassan M, Nabih N, Mousa N (2011) Impact of basic lymphedema management and antifilarial treatment on acute dermatolymphangioadenitis episodes and filarial antigenaemia. J Glob Infect Dis 3: 227-232.	0.434146	45
Kerketta AS, Babu BV, Rath K, Jangid PK, Nayak AN, et al. (2005) A randomized clinical trial to compare the efficacy of three treatment regimens along with footcare in the morbidity management of filarial lymphoedema. Trop Med Int Health 10: 698-705.	0.34375	100
Shenoy RK, Suma TK, Rajan K, Kumaraswami V (1998) Prevention of acute adenolymphangitis in brugian filariasis: comparison of the efficacy of ivermectin and diethylcarbamazine, each combined with local treatment of the affected limb. Annals of Tropical Medicine and Parasitology 92: 587-594.	0.267123	39
Mues 2014	0.65	370
ADLA % reporting meta-analysis
Reference	Ratio	Sample Size
Akogun, O. B., & Badaki, J. A. (2011). Management of adenolymphangitis and lymphoedema due to lymphatic filariasis in resource-limited North-eastern Nigeria. [Research Support, Non-U.S. Gov't]. Acta Trop, 120 Suppl 1, S69-75. doi: 10.1016/j.actatropica.2010.10.006	0.102088	325
Brantus P (2009) Ten years of managing the clinical manifestations and disabilities of lymphatic filariasis. Ann Trop Med Parasitol 103 Suppl 1: S5-10.	0.21	24
Jullien, P., Some, J. D., Brantus, P., Bougma, R. W., Bamba, I., & Kyelem, D. (2011). Efficacy of home-based lymphoedema management in reducing acute attacks in subjects with lymphatic filariasis in Burkina Faso. Acta Trop, 120, S55-S61. doi: DOI 10.1016/j.actatropica.2011.03.007	0.49936	1089
Narahari SR, Bose KS, Aggithaya MG, Swamy GK, Ryan TJ, et al. (2013) Community level morbidity control of lymphoedema using self care and integrative treatment in two lymphatic filariasis endemic districts of South India: a non randomized interventional study. Trans R Soc Trop Med Hyg 107: 566-577.	0.426667	730
Narahari SR, Ryan TJ, Mahadevan PE, Bose KS, Prasanna KS (2007) Integrated management of filarial lymphedema for rural communities. Lymphology 40: 3-13.	0.0223923	112
Suma, T. K., Shenoy, R. K., & Kumaraswami, V. (2002). Efficacy and sustainability of a footcare programme in preventing acute attacks of adenolymphangitis in Brugian filariasis. [Evaluation Studies Research Support, Non-U.S. Gov't]. Trop Med Int Health, 7(9), 763-766.	0.637795	127
Weekly Epidemiologic Report, WHO-- Sri Lanka	0.108	37
Weekly Epidemiologic Report, WHO-- Madagascar	0.146	62
Weekly Epidemiologic Report, WHO-- Tanzania	0.399	24
Wijesinghe, R. S., Wickremasinghe, A. R., Ekanayake, S., & Perera, M. S. (2007). Efficacy of a limb-care regime in preventing acute adenolymphangitis in patients with lymphoedema caused by bancroftian filariasis, in Colombo, Sri Lanka. [Multicenter Study]. Ann Trop Med Parasitol, 101(6), 487-497. doi: 10.1179/136485907X193806	0.356223	163
